# Supplementary material for: Standardization of the Optimum Effects of Indole 3-Butyric Acid (IBA) to Control Root Knot Nematode, Meloidogyne enterolobii, in Guava (Psidium guajava L.)
Source: Molecules. 2023 Feb 15;28(4):1839. doi: 10.3390/molecules28041839 (PMC9961321; doi:10.3390/molecules28041839)
Supplement: Supplementary file 1 [file molecules-28-01839-s001.zip]

Archive with 1 entries (1 files):
- molecules-2110762-supplementary.pdf
